# Supplementary material for: Systemic Treatment Strategies for Patients with Psoriasis and Psoriatic Arthritis in the Setting of ANA Positivity or Lupus Spectrum Disease: A Comprehensive Systematic Review
Source: Int J Mol Sci. 2026 Jan 22;27(2):1093. doi: 10.3390/ijms27021093 (PMC12841778; doi:10.3390/ijms27021093)
Supplement: Supplementary file 1 [file ijms-27-01093-s001.zip]

Archive with 1 entries (1 files):
- ijms-4051385-supplementary materials.pdf
